# Supplementary material for: Assessment of Influential Factors for Scours Associated with Cryptosporidium sp., Rotavirus and Coronavirus in Calves from Argentinean Dairy Farms
Source: Animals (Basel). 2021 Sep 9;11(9):2652. doi: 10.3390/ani11092652 (PMC8466251; doi:10.3390/ani11092652)
Supplement: Supplementary file 1 [file animals-11-02652-s001.zip]

Archive with 2 entries (2 files):
- animals-1244470-supplementary-part 1-S1, S2, S3.pdf
- animals-1244470-supplementary-part 2-Table S4- Statistics outputs of R.pdf
